# Supplementary material for: Longitudinal Assessment of the Canine Fecal Microbiota in Response to Dietary Hempseed By-Product and Oil: A 90-Day Nutritional Intervention Study
Source: Vet Sci. 2026 May 29;13(6):534. doi: 10.3390/vetsci13060534 (PMC13308462; doi:10.3390/vetsci13060534)
Supplement: Supplementary file 1 [file vetsci-13-00534-s001.zip]

Archive with 1 entries (1 files):
- vetsci-4317722-supplementary.pdf
